# Supplementary material for: Bridging the Gap: Evaluating the Effectiveness of Haptic Simulators Compared to Traditional Methods in Preclinical Dental Education
Source: Dent J (Basel). 2026 May 20;14(5):314. doi: 10.3390/dj14050314 (PMC13205514; doi:10.3390/dj14050314)
Supplement: Supplementary file 1 [file dentistry-14-00314-s001.zip]

Archive with 1 entries (1 files):
- dentistry-4279839-supplementary.pdf
